# Supplementary material for: Nanostructured Scaffold, Combined with Human Dental Pulp Stem Cell Secretome, Induces Vascularization in Medicinal Leech Model
Source: Micromachines (Basel). 2025 Oct 10;16(10):1150. doi: 10.3390/mi16101150 (PMC12565914; doi:10.3390/mi16101150)
Supplement: Supplementary file 1 [file micromachines-16-01150-s001.zip]

Archive with 1 entries (1 files):
- micromachines-3883225-supplementary.pdf
